# Supplementary material for: Biodiversity of Basidiomycetous Yeasts Associated with Cladonia rei Lichen in Japan, with a Description of Microsporomyces cladoniophilus sp. nov
Source: J Fungi (Basel). 2023 Apr 14;9(4):473. doi: 10.3390/jof9040473 (PMC10145395; doi:10.3390/jof9040473)
Supplement: Supplementary file 1 [file jof-09-00473-s001.zip]

Archive with 1 entries (1 files):
- jof-2157093-supplementary.pdf
